# Supplementary material for: The HSP40 chaperone Ydj1 drives amyloid beta 42 toxicity
Source: EMBO Mol Med. 2022 Apr 4;14(5):e13952. doi: 10.15252/emmm.202113952 (PMC9081910; doi:10.15252/emmm.202113952)
Supplement: Supplementary file 3 — Source Data for Expanded View and Appendix [file EMMM-14-e13952-s010.zip]

Archive with 8 entries (7 files):
- EMM-2021-13952-V2_source_data_whole_immuno_blots_related_to_EV2.tif
- EMM-2021-13952-V2_source_data_whole_immuno_blots_related_to_EV3.tif
- EMM-2021-13952-V3-Figure_EV1_Source_Data-sd.tif
- EMM-2021-13952_Figure_EV4_Source_Data.zip
- __MACOSX/
- __MACOSX/._EMM-2021-13952-V2_source_data_whole_immuno_blots_related_to_EV2.tif
- __MACOSX/._EMM-2021-13952-V2_source_data_whole_immuno_blots_related_to_EV3.tif
- __MACOSX/._EMM-2021-13952-V3-Figure_EV1_Source_Data-sd.tif
