# Supplementary material for: The HSP40 chaperone Ydj1 drives amyloid beta 42 toxicity
Source: EMBO Mol Med. 2022 Apr 4;14(5):e13952. doi: 10.15252/emmm.202113952 (PMC9081910; doi:10.15252/emmm.202113952)
Supplement: Supplementary file 9 — Source Data for Figure 6 [file EMMM-14-e13952-s009.zip]

Archive with 4 entries (3 files):
- emmm202113952-sup-0008-SDataFig6_new/
- emmm202113952-sup-0008-SDataFig6_new/EMM-2021-13952-V3-Figure_6E_Source_Data-sd.docx
- emmm202113952-sup-0008-SDataFig6_new/EMM-2021-13952-V3-Figure_6F_Source_Data-sd.docx
- emmm202113952-sup-0008-SDataFig6_new/EMM-2021-13952-V3-Figure_6_Source_Data-sd.tif
